# Supplementary material for: A molecular signature for IL-10–producing Th1 cells in protozoan parasitic diseases
Source: JCI Insight. 2023 Dec 22;8(24):e169362. doi: 10.1172/jci.insight.169362 (PMC10807716; doi:10.1172/jci.insight.169362)
Supplement: Supplemental table 1 [file jciinsight-8-169362-s137.xlsx]

## Sheet: TR1vsEFF_matched_DEedgeR
EnsemblID	Associated.Gene.Name	Gene.Biotype	Chromosome.Name	Gene.Start..bp.	Gene.End..bp.	Strand	Description	logFC	logCPM	LR	PValue	Padj
ENSMUSG00000062300	Pvrl2	protein_coding	7	19716644	19749573	-1	poliovirus receptor-related 2 [Source:MGI Symbol;Acc:MGI:97822]	8.49176	2.79074	16.5304	4.78758e-05	0.00767608
ENSMUSG00000047501	Cldn4	protein_coding	5	134945126	134946934	-1	claudin 4 [Source:MGI Symbol;Acc:MGI:1313314]	7.06614	3.35653	12.1504	0.000490768	0.0341879
ENSMUSG00000069272	Hist1h2ae	protein_coding	13	23570517	23571220	-1	histone cluster 1, H2ae [Source:MGI Symbol;Acc:MGI:2448290]	5.77994	5.14963	18.894	1.38185e-05	0.003476
ENSMUSG00000040883	Tmem205	protein_coding	9	21921010	21927535	-1	transmembrane protein 205 [Source:MGI Symbol;Acc:MGI:3045495]	5.35612	3.51709	13.0792	0.000298588	0.0261304
ENSMUSG00000056476	Med12l	protein_coding	3	59006978	59318410	1	mediator of RNA polymerase II transcription, subunit 12 homolog (yeast)-like [Source:MGI Symbol;Acc:MGI:2139916]	4.74502	3.49534	11.0034	0.000909441	0.0496555
ENSMUSG00000020614	Fam20a	protein_coding	11	109669749	109722279	-1	family with sequence similarity 20, member A [Source:MGI Symbol;Acc:MGI:2388266]	4.47365	5.04142	19.855	8.35453e-06	0.00255725
ENSMUSG00000094089	AC121580.1	protein_coding	9	97179179	97179979	1	MCG18601; Uncharacterized protein [Source:UniProtKB/TrEMBL;Acc:D3YVE6]	4.40928	4.58722	19.9674	7.87725e-06	0.0024865
ENSMUSG00000035448	Ccr3	protein_coding	9	124021971	124031689	1	chemokine (C-C motif) receptor 3 [Source:MGI Symbol;Acc:MGI:104616]	4.36281	3.96423	17.8173	2.43159e-05	0.00464301
ENSMUSG00000000394	Gcg	protein_coding	2	62474530	62483650	-1	glucagon [Source:MGI Symbol;Acc:MGI:95674]	4.26584	4.84043	21.5879	3.37985e-06	0.00126444
ENSMUSG00000016529	Il10	protein_coding	1	131019845	131024974	1	interleukin 10 [Source:MGI Symbol;Acc:MGI:96537]	3.69887	8.32485	171.12	4.21159e-39	4.25413e-35
ENSMUSG00000052534	Pbx1	protein_coding	1	168153527	168432270	-1	pre B cell leukemia homeobox 1 [Source:MGI Symbol;Acc:MGI:97495]	3.64663	4.45329	11.2468	0.000797609	0.046038
ENSMUSG00000040412	5330417C22Rik	protein_coding	3	108455694	108536526	-1	RIKEN cDNA 5330417C22 gene [Source:MGI Symbol;Acc:MGI:1923930]	3.45956	4.57861	11.6796	0.000631895	0.0405516
ENSMUSG00000021782	Dlg5	protein_coding	14	24133953	24245920	-1	discs, large homolog 5 (Drosophila) [Source:MGI Symbol;Acc:MGI:1918478]	3.07385	4.75617	18.4601	1.73495e-05	0.00382867
ENSMUSG00000035783	Acta2	protein_coding	19	34241090	34255336	-1	actin, alpha 2, smooth muscle, aorta [Source:MGI Symbol;Acc:MGI:87909]	2.94482	5.14836	20.8683	4.91975e-06	0.0017748
ENSMUSG00000060981	Hist1h4h	protein_coding	13	23531044	23531519	1	histone cluster 1, H4h [Source:MGI Symbol;Acc:MGI:2448427]	2.8796	7.55054	22.1182	2.56364e-06	0.000995974
ENSMUSG00000069312	Hist1h3h	protein_coding	13	21717628	21718115	1	histone cluster 1, H3h [Source:MGI Symbol;Acc:MGI:2448349]	2.85054	6.43535	20.1334	7.22227e-06	0.00239129
ENSMUSG00000034101	Ctnnd1	protein_coding	2	84600071	84650765	-1	catenin (cadherin associated protein), delta 1 [Source:MGI Symbol;Acc:MGI:105100]	2.76408	4.45583	12.1903	0.000480391	0.0339331
ENSMUSG00000061527	Krt5	protein_coding	15	101707070	101712891	-1	keratin 5 [Source:MGI Symbol;Acc:MGI:96702]	2.71328	7.48083	44.424	2.64423e-11	3.33867e-08
ENSMUSG00000014813	Stc1	protein_coding	14	69029289	69041401	1	stanniocalcin 1 [Source:MGI Symbol;Acc:MGI:109131]	2.53509	5.13825	16.408	5.10691e-05	0.00793615
ENSMUSG00000031078	Cttn	protein_coding	7	144435733	144471009	-1	cortactin [Source:MGI Symbol;Acc:MGI:99695]	2.43304	6.08552	12.352	0.00044051	0.0317828
ENSMUSG00000041236	Vps41	protein_coding	13	18717292	18866809	1	vacuolar protein sorting 41 (yeast) [Source:MGI Symbol;Acc:MGI:1929215]	2.43269	4.80198	12.5962	0.000386524	0.0287079
ENSMUSG00000044041	Krt13	protein_coding	11	100117327	100121566	-1	keratin 13 [Source:MGI Symbol;Acc:MGI:101925]	2.40817	4.84517	16.0222	6.26043e-05	0.00893725
ENSMUSG00000052565	Hist1h1d	protein_coding	13	23555032	23558852	1	histone cluster 1, H1d [Source:MGI Symbol;Acc:MGI:107502]	2.3876	6.08344	17.0765	3.59037e-05	0.00625282
ENSMUSG00000020399	Havcr2	protein_coding	11	46454935	46481255	1	hepatitis A virus cellular receptor 2 [Source:MGI Symbol;Acc:MGI:2159682]	2.36567	6.7342	61.0191	5.6524e-15	1.42737e-11
ENSMUSG00000070436	Serpinh1	protein_coding	7	99345375	99353230	-1	serine (or cysteine) peptidase inhibitor, clade H, member 1 [Source:MGI Symbol;Acc:MGI:88283]	2.36226	4.90764	11.4099	0.000730552	0.0444537
ENSMUSG00000040152	Thbs1	protein_coding	2	118111876	118127133	1	thrombospondin 1 [Source:MGI Symbol;Acc:MGI:98737]	2.34467	6.26746	14.4524	0.000143749	0.0171105
ENSMUSG00000039224	D1Pas1	protein_coding	1	186967416	186970627	1	DNA segment, Chr 1, Pasteur Institute 1 [Source:MGI Symbol;Acc:MGI:91842]	2.23095	5.04712	13.3624	0.000256715	0.0251428
ENSMUSG00000015437	Gzmb	protein_coding	14	56258856	56262260	-1	granzyme B [Source:MGI Symbol;Acc:MGI:109267]	2.22838	8.84411	72.0908	2.05523e-17	6.91995e-14
ENSMUSG00000031709	Tbc1d9	protein_coding	8	83165352	83272934	1	TBC1 domain family, member 9 [Source:MGI Symbol;Acc:MGI:1918560]	2.20817	5.69851	12.2935	0.000454549	0.0325631
ENSMUSG00000033295	Ptprf	protein_coding	4	118208213	118291405	-1	protein tyrosine phosphatase, receptor type, F [Source:MGI Symbol;Acc:MGI:102695]	2.19474	6.48248	12.9797	0.000314894	0.0265251
ENSMUSG00000038151	Prdm1	protein_coding	10	44437177	44528501	-1	PR domain containing 1, with ZNF domain [Source:MGI Symbol;Acc:MGI:99655]	2.18787	6.48746	48.6961	2.98865e-12	4.31263e-09
ENSMUSG00000023039	Krt7	protein_coding	15	101411043	101430313	1	keratin 7 [Source:MGI Symbol;Acc:MGI:96704]	2.16834	7.0513	28.0411	1.18769e-07	8.56917e-05
ENSMUSG00000020911	Krt19	protein_coding	11	100140810	100148665	-1	keratin 19 [Source:MGI Symbol;Acc:MGI:96693]	2.1579	8.57421	18.4507	1.74358e-05	0.00382867
ENSMUSG00000032332	Col12a1	protein_coding	9	79598991	79718831	-1	collagen, type XII, alpha 1 [Source:MGI Symbol;Acc:MGI:88448]	2.1517	6.207	20.1028	7.33889e-06	0.00239129
ENSMUSG00000068854	Hist2h2be	protein_coding	3	96221121	96223738	1	histone cluster 2, H2be [Source:MGI Symbol;Acc:MGI:2448415]	2.13837	5.54628	17.5003	2.87264e-05	0.00522067
ENSMUSG00000027805	Pfn2	protein_coding	3	57841895	57847564	-1	profilin 2 [Source:MGI Symbol;Acc:MGI:97550]	2.11822	5.6363	13.4704	0.000242351	0.0242375
ENSMUSG00000058773	Hist1h1b	protein_coding	13	21779883	21780625	-1	histone cluster 1, H1b [Source:MGI Symbol;Acc:MGI:1861461]	2.10785	5.24962	11.9553	0.000544921	0.0374438
ENSMUSG00000091405	Hist2h4	protein_coding	3	96261704	96263311	-1	histone cluster 2, H4 [Source:MGI Symbol;Acc:MGI:2140113]	2.10606	7.86142	27.3422	1.70451e-07	0.000114782
ENSMUSG00000090877	Hspa1b	protein_coding	17	34956436	34959238	-1	heat shock protein 1B [Source:MGI Symbol;Acc:MGI:99517]	2.10273	7.76719	18.7693	1.47522e-05	0.0035479
ENSMUSG00000078851	Hist3h2a	protein_coding	11	58954685	58956674	1	histone cluster 3, H2a [Source:MGI Symbol;Acc:MGI:2448458]	2.09413	6.5621	16.7425	4.28117e-05	0.00720734
ENSMUSG00000000308	Ckmt1	protein_coding	2	121357714	121363737	1	creatine kinase, mitochondrial 1, ubiquitous [Source:MGI Symbol;Acc:MGI:99441]	2.09273	5.07095	12.6497	0.000375618	0.0285272
ENSMUSG00000074403	Hist2h3b	protein_coding	3	96268654	96269141	1	histone cluster 2, H3b [Source:MGI Symbol;Acc:MGI:2448351]	2.07644	9.64082	26.9139	2.12721e-07	0.000126394
ENSMUSG00000051627	Hist1h1e	protein_coding	13	23621755	23622502	-1	histone cluster 1, H1e [Source:MGI Symbol;Acc:MGI:1931527]	2.07161	5.55702	14.8052	0.000119206	0.0151395
ENSMUSG00000069309	Hist1h2an	protein_coding	13	21786826	21787218	-1	histone cluster 1, H2an [Source:MGI Symbol;Acc:MGI:2448300]	2.06141	6.76783	18.4578	1.73708e-05	0.00382867
ENSMUSG00000016349	Eef1a2	protein_coding	2	181147653	181157014	-1	eukaryotic translation elongation factor 1 alpha 2 [Source:MGI Symbol;Acc:MGI:1096317]	2.0159	6.80654	15.9631	6.45896e-05	0.00893725
ENSMUSG00000049382	Krt8	protein_coding	15	101996711	102004342	-1	keratin 8 [Source:MGI Symbol;Acc:MGI:96705]	1.9951	10.4964	24.7219	6.62289e-07	0.000334489
ENSMUSG00000039323	Igfbp2	protein_coding	1	72824503	72852474	1	insulin-like growth factor binding protein 2 [Source:MGI Symbol;Acc:MGI:96437]	1.97351	5.46675	11.2501	0.000796179	0.046038
ENSMUSG00000020649	Rrm2	protein_coding	12	24708241	24714146	1	ribonucleotide reductase M2 [Source:MGI Symbol;Acc:MGI:98181]	1.95672	5.60643	11.4191	0.000726916	0.0444537
ENSMUSG00000091383	Hist1h2al	protein_coding	13	51202688	51203065	-1	histone cluster 1, H2al [Source:MGI Symbol;Acc:MGI:3646032]	1.91865	8.67374	25.166	5.26019e-07	0.000279648
ENSMUSG00000066363	Serpina3f	protein_coding	12	104214544	104221129	1	serine (or cysteine) peptidase inhibitor, clade A, member 3F [Source:MGI Symbol;Acc:MGI:2182838]	1.90693	5.62759	19.1164	1.22984e-05	0.0032691
ENSMUSG00000023043	Krt18	protein_coding	15	102028216	102032026	1	keratin 18 [Source:MGI Symbol;Acc:MGI:96692]	1.89219	10.0736	25.1967	5.17719e-07	0.000279648
ENSMUSG00000096010	Hist4h4	protein_coding	6	136801553	136804431	-1	histone cluster 4, H4 [Source:MGI Symbol;Acc:MGI:2448443]	1.88693	8.04153	18.8883	1.38603e-05	0.003476
ENSMUSG00000035451	Foxa1	protein_coding	12	57540631	57546121	-1	forkhead box A1 [Source:MGI Symbol;Acc:MGI:1347472]	1.87689	5.55338	11.0796	0.00087284	0.0487103
ENSMUSG00000059309	Hist1h3f	protein_coding	13	23544052	23545055	1	histone cluster 1, H3f [Source:MGI Symbol;Acc:MGI:2448329]	1.87403	5.94127	11.6787	0.00063221	0.0405516
ENSMUSG00000063689	Hist2h2ab	protein_coding	3	96219865	96220308	1	histone cluster 2, H2ab [Source:MGI Symbol;Acc:MGI:2448314]	1.8704	5.9414	13.0538	0.000302669	0.0261304
ENSMUSG00000069306	Hist1h4m	protein_coding	13	21811746	21812150	1	histone cluster 1, H4m [Source:MGI Symbol;Acc:MGI:2448441]	1.84668	7.52105	13.3468	0.000258871	0.0251428
ENSMUSG00000026478	Lamc1	protein_coding	1	153218922	153332786	-1	laminin, gamma 1 [Source:MGI Symbol;Acc:MGI:99914]	1.84161	6.84428	36.6934	1.38248e-09	1.39645e-06
ENSMUSG00000049103	Ccr2	protein_coding	9	124101950	124113557	1	chemokine (C-C motif) receptor 2 [Source:MGI Symbol;Acc:MGI:106185]	1.82802	5.96141	22.6857	1.90784e-06	0.000770842
ENSMUSG00000030688	Stard10	protein_coding	7	101317086	101346626	1	START domain containing 10 [Source:MGI Symbol;Acc:MGI:1860093]	1.81232	6.91797	20.5702	5.74854e-06	0.00200228
ENSMUSG00000062808	Hist1h3d	protein_coding	13	23575763	23577011	1	histone cluster 1, H3d [Source:MGI Symbol;Acc:MGI:2448322]	1.80194	7.41209	11.6645	0.000637045	0.0405516
ENSMUSG00000059040	Gm5506	protein_coding	18	48045335	48048378	1	predicted gene 5506 [Source:MGI Symbol;Acc:MGI:3648653]	1.79054	7.41255	12.9295	0.000323453	0.0265251
ENSMUSG00000096807	Hist1h2bm	protein_coding	13	21722098	21722478	1	histone cluster 1, H2bm [Source:MGI Symbol;Acc:MGI:2448404]	1.72509	6.9596	12.8908	0.0003302	0.0265251
ENSMUSG00000031972	Acta1	protein_coding	8	123891767	123894736	-1	actin, alpha 1, skeletal muscle [Source:MGI Symbol;Acc:MGI:87902]	1.70766	7.12023	11.4313	0.000722177	0.0444537
ENSMUSG00000023827	Agpat4	protein_coding	17	12118704	12219645	1	1-acylglycerol-3-phosphate O-acyltransferase 4 (lysophosphatidic acid acyltransferase, delta) [Source:MGI Symbol;Acc:MGI:1915512]	1.62159	5.99337	18.2744	1.91259e-05	0.00402137
ENSMUSG00000026860	Sh3glb2	protein_coding	2	30344809	30359337	-1	SH3-domain GRB2-like endophilin B2 [Source:MGI Symbol;Acc:MGI:2385131]	1.57943	5.7757	14.2461	0.000160393	0.0182037
ENSMUSG00000023067	Cdkn1a	protein_coding	17	29090979	29100722	1	cyclin-dependent kinase inhibitor 1A (P21) [Source:MGI Symbol;Acc:MGI:104556]	1.5675	6.7884	37.835	7.6989e-10	8.64073e-07
ENSMUSG00000063129	Aldoart2	protein_coding	12	55565239	55566896	1	aldolase 1 A retrogene 2 [Source:MGI Symbol;Acc:MGI:1931052]	1.53496	6.58385	13.1287	0.000290809	0.0259953
ENSMUSG00000039671	Zmynd8	protein_coding	2	165784152	165899016	-1	zinc finger, MYND-type containing 8 [Source:MGI Symbol;Acc:MGI:1918025]	1.51367	5.56534	13.1949	0.000280707	0.0257766
ENSMUSG00000069833	Ahnak	protein_coding	19	8989284	9076919	1	AHNAK nucleoprotein (desmoyokin) [Source:MGI Symbol;Acc:MGI:1316648]	1.50698	9.40242	30.994	2.58822e-08	2.37669e-05
ENSMUSG00000027456	Sdcbp2	protein_coding	2	151572622	151590005	1	syndecan binding protein (syntenin) 2 [Source:MGI Symbol;Acc:MGI:2385156]	1.50451	6.85923	30.2144	3.86827e-08	3.25611e-05
ENSMUSG00000002365	Snx9	protein_coding	17	5841328	5931033	1	sorting nexin 9 [Source:MGI Symbol;Acc:MGI:1913866]	1.49194	5.83652	16.1799	5.76017e-05	0.00881568
ENSMUSG00000079227	Ccr5	protein_coding	9	124121543	124147699	1	chemokine (C-C motif) receptor 5 [Source:MGI Symbol;Acc:MGI:107182]	1.47388	7.9592	49.2497	2.25367e-12	3.79406e-09
ENSMUSG00000044641	Pard6b	protein_coding	2	168081004	168101203	1	par-6 (partitioning defective 6) homolog beta (C. elegans) [Source:MGI Symbol;Acc:MGI:2135605]	1.44356	7.04674	13.2458	0.000273188	0.0255507
ENSMUSG00000032737	Inppl1	protein_coding	7	101822633	101838226	-1	inositol polyphosphate phosphatase-like 1 [Source:MGI Symbol;Acc:MGI:1333787]	1.43611	5.73729	12.887	0.000330875	0.0265251
ENSMUSG00000055435	Maf	protein_coding	8	115682942	115707794	-1	avian musculoaponeurotic fibrosarcoma (v-maf) AS42 oncogene homolog [Source:MGI Symbol;Acc:MGI:96909]	1.43607	9.07448	54.6886	1.41224e-13	2.853e-10
ENSMUSG00000036181	Hist1h1c	protein_coding	13	23738807	23740366	1	histone cluster 1, H1c [Source:MGI Symbol;Acc:MGI:1931526]	1.42936	6.7465	16.7953	4.16353e-05	0.0071281
ENSMUSG00000028080	Lrba	protein_coding	3	86224690	86782693	1	LPS-responsive beige-like anchor [Source:MGI Symbol;Acc:MGI:1933162]	1.39427	6.43409	19.5327	9.88904e-06	0.00285398
ENSMUSG00000004612	Nkg7	protein_coding	7	43437073	43438246	1	natural killer cell group 7 sequence [Source:MGI Symbol;Acc:MGI:1931250]	1.3617	6.32125	15.7784	7.12112e-05	0.00972032
ENSMUSG00000026011	Ctla4	protein_coding	1	60887000	60915832	1	cytotoxic T-lymphocyte-associated protein 4 [Source:MGI Symbol;Acc:MGI:88556]	1.36155	9.94937	75.3218	3.99918e-18	2.01979e-14
ENSMUSG00000000740	Rpl13	protein_coding	8	123102350	123105244	1	ribosomal protein L13 [Source:MGI Symbol;Acc:MGI:105922]	1.36064	10.5899	23.3923	1.32109e-06	0.000556016
ENSMUSG00000036644	Tbc1d9b	protein_coding	11	50131396	50172785	1	TBC1 domain family, member 9B [Source:MGI Symbol;Acc:MGI:1924045]	1.29412	6.25401	12.4891	0.000409323	0.0299607
ENSMUSG00000022565	Plec	protein_coding	15	76170974	76232574	-1	plectin [Source:MGI Symbol;Acc:MGI:1277961]	1.27443	8.34456	28.6804	8.53649e-08	6.63286e-05
ENSMUSG00000031328	Flna	protein_coding	X	74223461	74249820	-1	filamin, alpha [Source:MGI Symbol;Acc:MGI:95556]	1.26618	9.04441	24.4494	7.62864e-07	0.00036276
ENSMUSG00000025823	Pdia4	protein_coding	6	47796142	47813512	-1	protein disulfide isomerase associated 4 [Source:MGI Symbol;Acc:MGI:104864]	1.24936	7.35966	18.6629	1.55988e-05	0.00366426
ENSMUSG00000000804	Usp32	protein_coding	11	84984442	85140161	-1	ubiquitin specific peptidase 32 [Source:MGI Symbol;Acc:MGI:2144475]	1.23304	7.55748	12.9462	0.00032058	0.0265251
ENSMUSG00000037815	Ctnna1	protein_coding	18	35118888	35254773	1	catenin (cadherin associated protein), alpha 1 [Source:MGI Symbol;Acc:MGI:88274]	1.17422	7.79572	14.0984	0.000173488	0.0190663
ENSMUSG00000035697	Hmha1	protein_coding	10	80016653	80031472	1	histocompatibility (minor) HA-1 [Source:MGI Symbol;Acc:MGI:1917969]	1.15442	6.85576	14.7942	0.000119905	0.0151395
ENSMUSG00000039477	Tnrc18	protein_coding	5	142750380	142817662	-1	trinucleotide repeat containing 18 [Source:MGI Symbol;Acc:MGI:3648294]	1.14801	6.05479	11.5709	0.000669927	0.0420266
ENSMUSG00000026728	Vim	protein_coding	2	13573927	13582826	1	vimentin [Source:MGI Symbol;Acc:MGI:98932]	1.14687	7.58775	26.9847	2.05068e-07	0.000126394
ENSMUSG00000030124	Lag3	protein_coding	6	124904361	124911705	-1	lymphocyte-activation gene 3 [Source:MGI Symbol;Acc:MGI:106588]	1.13502	7.99265	23.821	1.05724e-06	0.000464311
ENSMUSG00000043252	Tmem64	protein_coding	4	15265831	15286753	1	transmembrane protein 64 [Source:MGI Symbol;Acc:MGI:2140359]	1.11315	8.08013	11.6949	0.000626716	0.0405516
ENSMUSG00000020484	Xbp1	protein_coding	11	5520659	5525893	1	X-box binding protein 1 [Source:MGI Symbol;Acc:MGI:98970]	1.0439	8.15925	12.154	0.000489835	0.0341879
ENSMUSG00000048521	Cxcr6	protein_coding	9	123806477	123811754	1	chemokine (C-X-C motif) receptor 6 [Source:MGI Symbol;Acc:MGI:1934582]	1.03542	7.47981	16.0851	6.05601e-05	0.00893725
ENSMUSG00000016933	Plcg1	protein_coding	2	160731300	160775760	1	phospholipase C, gamma 1 [Source:MGI Symbol;Acc:MGI:97615]	0.974428	7.38869	16.0098	6.30152e-05	0.00893725
ENSMUSG00000001525	Tubb5	protein_coding	17	35833926	35838306	-1	tubulin, beta 5 class I [Source:MGI Symbol;Acc:MGI:107812]	0.961577	8.2942	16.651	4.49267e-05	0.00743942
ENSMUSG00000025278	Flnb	protein_coding	14	7817957	7951588	1	filamin, beta [Source:MGI Symbol;Acc:MGI:2446089]	0.930913	7.59764	16.1344	5.90024e-05	0.00889528
ENSMUSG00000020400	Tnip1	protein_coding	11	54910785	54962917	-1	TNFAIP3 interacting protein 1 [Source:MGI Symbol;Acc:MGI:1926194]	0.917165	7.0505	13.3811	0.000254166	0.0251428
ENSMUSG00000035311	Gnptab	protein_coding	10	88379132	88447329	1	N-acetylglucosamine-1-phosphate transferase, alpha and beta subunits [Source:MGI Symbol;Acc:MGI:3643902]	0.853296	7.13372	12.8068	0.000345358	0.0270423
ENSMUSG00000015291	Gdi1	protein_coding	X	74304998	74311862	1	guanosine diphosphate (GDP) dissociation inhibitor 1 [Source:MGI Symbol;Acc:MGI:99846]	0.835998	6.99154	11.2997	0.000775175	0.0454925
ENSMUSG00000025880	Smad7	protein_coding	18	75367529	75395935	1	SMAD family member 7 [Source:MGI Symbol;Acc:MGI:1100518]	0.835968	7.05803	11.4547	0.00071315	0.0441934
ENSMUSG00000026358	Rgs1	protein_coding	1	144243972	144249242	-1	regulator of G-protein signaling 1 [Source:MGI Symbol;Acc:MGI:1354694]	0.8165	9.25509	17.1791	3.40154e-05	0.00602789
ENSMUSG00000038679	Trps1	protein_coding	15	50654761	50890041	-1	trichorhinophalangeal syndrome I (human) [Source:MGI Symbol;Acc:MGI:1927616]	0.781539	7.546	14.6706	0.000128026	0.0159653
ENSMUSG00000027109	Sp3	protein_coding	2	72936427	72980446	-1	trans-acting transcription factor 3 [Source:MGI Symbol;Acc:MGI:1277166]	0.774303	7.37521	12.7431	0.000357334	0.0277648
ENSMUSG00000018340	Anxa6	protein_coding	11	54979108	55033445	-1	annexin A6 [Source:MGI Symbol;Acc:MGI:88255]	0.72511	7.741	11.9011	0.000561005	0.0380316
ENSMUSG00000048865	Arhgap30	protein_coding	1	171388954	171410298	1	Rho GTPase activating protein 30 [Source:MGI Symbol;Acc:MGI:2684948]	0.718054	7.60347	12.7079	0.000364106	0.028075
ENSMUSG00000021939	Ctsb	protein_coding	14	63122462	63145919	1	cathepsin B [Source:MGI Symbol;Acc:MGI:88561]	0.691665	8.40479	14.0051	0.000182313	0.0198015
ENSMUSG00000028599	Tnfrsf1b	protein_coding	4	145213463	145246870	-1	tumor necrosis factor receptor superfamily, member 1b [Source:MGI Symbol;Acc:MGI:1314883]	0.653647	8.59607	12.8374	0.000339767	0.0268124
ENSMUSG00000020437	Myo1g	protein_coding	11	6506548	6520965	-1	myosin IG [Source:MGI Symbol;Acc:MGI:1927091]	0.605341	8.68069	11.1392	0.000845245	0.0476973
ENSMUSG00000000078	Klf6	protein_coding	13	5861489	5870393	1	Kruppel-like factor 6 [Source:MGI Symbol;Acc:MGI:1346318]	0.560708	8.71544	11.8784	0.000567884	0.0382413
ENSMUSG00000047676	Rpsa-ps10	protein_coding	3	150072590	150073620	-1	ribosomal protein SA, pseudogene 10 [Source:MGI Symbol;Acc:MGI:3704228]	-0.451871	10.6096	11.0313	0.000895862	0.049277
ENSMUSG00000012848	Rps5	protein_coding	7	12922290	12926686	1	ribosomal protein S5 [Source:MGI Symbol;Acc:MGI:1097682]	-0.457081	10.2425	11.3299	0.000762692	0.0453174
ENSMUSG00000028081	Rps3a	protein_coding	3	86137940	86142702	-1	ribosomal protein S3A [Source:MGI Symbol;Acc:MGI:1202063]	-0.509139	10.5045	14.0966	0.000173656	0.0190663
ENSMUSG00000043716	Rpl7	protein_coding	1	16101295	16104662	-1	ribosomal protein L7 [Source:MGI Symbol;Acc:MGI:98073]	-0.515774	10.4215	13.2723	0.000269363	0.0254284
ENSMUSG00000027843	Ptpn22	protein_coding	3	103859795	103912247	1	protein tyrosine phosphatase, non-receptor type 22 (lymphoid) [Source:MGI Symbol;Acc:MGI:107170]	-0.520777	9.90763	12.9745	0.000315759	0.0265251
ENSMUSG00000067038	Rps12-ps3	protein_coding	19	59322290	59322783	1	ribosomal protein S12, pseudogene 3 [Source:MGI Symbol;Acc:MGI:3704503]	-0.524652	9.77487	13.4995	0.000238624	0.0241034
ENSMUSG00000000184	Ccnd2	protein_coding	6	127125779	127151048	-1	cyclin D2 [Source:MGI Symbol;Acc:MGI:88314]	-0.524845	10.3926	13.3074	0.000264366	0.0253976
ENSMUSG00000078812	Eif5a	protein_coding	11	69916714	69921958	-1	eukaryotic translation initiation factor 5A [Source:MGI Symbol;Acc:MGI:106248]	-0.526117	10.6233	11.3805	0.000742209	0.0448925
ENSMUSG00000025290	Rps24	protein_coding	14	24490681	24496146	1	ribosomal protein S24 [Source:MGI Symbol;Acc:MGI:98147]	-0.526122	10.2101	13.2161	0.000277551	0.0257206
ENSMUSG00000015656	Hspa8	protein_coding	9	40800984	40805200	1	heat shock protein 8 [Source:MGI Symbol;Acc:MGI:105384]	-0.533278	10.5206	11.8196	0.000586095	0.0389483
ENSMUSG00000057113	Npm1	protein_coding	11	33152287	33163206	-1	nucleophosmin 1 [Source:MGI Symbol;Acc:MGI:106184]	-0.533606	10.7595	11.9264	0.000553432	0.0377717
ENSMUSG00000040463	Mybbp1a	protein_coding	11	72441355	72451768	1	MYB binding protein (P160) 1a [Source:MGI Symbol;Acc:MGI:106181]	-0.547054	9.78609	12.688	0.000368019	0.0281619
ENSMUSG00000071415	Rpl23	protein_coding	11	97777527	97782437	-1	ribosomal protein L23 [Source:MGI Symbol;Acc:MGI:1929455]	-0.551352	10.1001	14.3305	0.000153359	0.0178055
ENSMUSG00000020075	Ddx21	protein_coding	10	62580248	62602298	-1	DEAD (Asp-Glu-Ala-Asp) box polypeptide 21 [Source:MGI Symbol;Acc:MGI:1860494]	-0.558461	10.4722	13.2921	0.000266523	0.0253976
ENSMUSG00000025980	Hspd1	protein_coding	1	55077835	55088243	-1	heat shock protein 1 (chaperonin) [Source:MGI Symbol;Acc:MGI:96242]	-0.570884	9.06597	11.1971	0.000819238	0.0467996
ENSMUSG00000015176	Nolc1	protein_coding	19	46075863	46085528	1	nucleolar and coiled-body phosphoprotein 1 [Source:MGI Symbol;Acc:MGI:1918019]	-0.574904	9.34538	13.6683	0.000218102	0.0224801
ENSMUSG00000018932	Map2k3	protein_coding	11	60932033	60952811	1	mitogen-activated protein kinase kinase 3 [Source:MGI Symbol;Acc:MGI:1346868]	-0.579438	9.99137	12.9168	0.000325647	0.0265251
ENSMUSG00000028333	Anp32b	protein_coding	4	46450902	46472657	1	acidic (leucine-rich) nuclear phosphoprotein 32 family, member B [Source:MGI Symbol;Acc:MGI:1914878]	-0.580407	8.87853	13.1458	0.000288168	0.0259891
ENSMUSG00000007892	Rplp1	protein_coding	9	61913284	61914538	-1	ribosomal protein, large, P1 [Source:MGI Symbol;Acc:MGI:1927099]	-0.584355	10.264	18.1404	2.05199e-05	0.00406415
ENSMUSG00000063457	Rps15	protein_coding	10	80292453	80294114	1	ribosomal protein S15 [Source:MGI Symbol;Acc:MGI:98117]	-0.585643	9.94756	16.6121	4.58576e-05	0.00747109
ENSMUSG00000024785	Rcl1	protein_coding	19	29101375	29143843	1	RNA terminal phosphate cyclase-like 1 [Source:MGI Symbol;Acc:MGI:1913275]	-0.601025	8.2867	11.0933	0.000866401	0.0486195
ENSMUSG00000022346	Myc	protein_coding	15	61985391	61990374	1	myelocytomatosis oncogene [Source:MGI Symbol;Acc:MGI:97250]	-0.602473	9.27164	13.7394	0.000210006	0.022264
ENSMUSG00000069682	Gm10275	protein_coding	10	29698746	29699379	-1	predicted pseudogene 10275 [Source:MGI Symbol;Acc:MGI:3704354]	-0.610214	10.7518	19.5486	9.80748e-06	0.00285398
ENSMUSG00000004100	Ppan	protein_coding	9	20888175	20892178	1	peter pan homolog (Drosophila) [Source:MGI Symbol;Acc:MGI:2178445]	-0.611621	9.11142	14.4493	0.000143985	0.0171105
ENSMUSG00000041560	Gltscr2	protein_coding	7	15937838	15946108	-1	glioma tumor suppressor candidate region gene 2 [Source:MGI Symbol;Acc:MGI:2154441]	-0.612309	9.15597	11.5982	0.000660157	0.0416766
ENSMUSG00000025362	Rps26	protein_coding	10	128624530	128626506	-1	ribosomal protein S26 [Source:MGI Symbol;Acc:MGI:1351628]	-0.612775	8.82748	12.5609	0.000393891	0.0290416
ENSMUSG00000026020	Nop58	protein_coding	1	59685006	59711510	1	NOP58 ribonucleoprotein homolog (yeast) [Source:MGI Symbol;Acc:MGI:1933184]	-0.613572	8.95108	14.9119	0.000112651	0.0145883
ENSMUSG00000058443	Rpl10-ps3	protein_coding	9	50344240	50344981	-1	ribosomal protein L10, pseudogene 3 [Source:MGI Symbol;Acc:MGI:3704336]	-0.615635	9.4565	12.603	0.000385133	0.0287079
ENSMUSG00000067274	Rplp0	protein_coding	5	115559467	115563727	1	ribosomal protein, large, P0 [Source:MGI Symbol;Acc:MGI:1927636]	-0.620712	11.3898	15.982	6.39461e-05	0.00893725
ENSMUSG00000026234	Ncl	protein_coding	1	86344719	86359455	-1	nucleolin [Source:MGI Symbol;Acc:MGI:97286]	-0.627061	11.651	15.5317	8.11339e-05	0.0107833
ENSMUSG00000051495	Irf2bp2	protein_coding	8	126588296	126593436	-1	interferon regulatory factor 2 binding protein 2 [Source:MGI Symbol;Acc:MGI:2443921]	-0.638012	8.87631	14.3043	0.00015551	0.0178501
ENSMUSG00000026655	Fam107b	protein_coding	2	3613758	3782142	1	family with sequence similarity 107, member B [Source:MGI Symbol;Acc:MGI:1913790]	-0.650341	10.3788	13.0872	0.000297317	0.0261304
ENSMUSG00000006442	Srm	protein_coding	4	148591503	148594993	1	spermidine synthase [Source:MGI Symbol;Acc:MGI:102690]	-0.66619	8.18781	13.1607	0.000285887	0.0259891
ENSMUSG00000038279	Nop2	protein_coding	6	125131883	125144753	1	NOP2 nucleolar protein homolog (yeast) [Source:MGI Symbol;Acc:MGI:107891]	-0.667254	8.24181	14.3356	0.000152946	0.0178055
ENSMUSG00000062456	Rpl9-ps6	protein_coding	19	32465885	32466575	-1	ribosomal protein L9, pseudogene 6 [Source:MGI Symbol;Acc:MGI:3642682]	-0.66765	9.3203	11.8369	0.000580678	0.0388439
ENSMUSG00000059070	Rpl18	protein_coding	7	45715457	45720835	1	ribosomal protein L18 [Source:MGI Symbol;Acc:MGI:98003]	-0.667808	9.81071	13.7057	0.000213801	0.022264
ENSMUSG00000036931	Nfkbid	protein_coding	7	30421732	30428746	1	nuclear factor of kappa light polypeptide gene enhancer in B cells inhibitor, delta [Source:MGI Symbol;Acc:MGI:3041243]	-0.685303	9.54171	17.7969	2.45785e-05	0.00464301
ENSMUSG00000003545	Fosb	protein_coding	7	19302721	19310045	-1	FBJ osteosarcoma oncogene B [Source:MGI Symbol;Acc:MGI:95575]	-0.6951	7.55218	11.3525	0.00075346	0.0450944
ENSMUSG00000028362	Tnfsf8	protein_coding	4	63831308	63861347	-1	tumor necrosis factor (ligand) superfamily, member 8 [Source:MGI Symbol;Acc:MGI:88328]	-0.702621	11.1953	24.3819	7.90092e-07	0.00036276
ENSMUSG00000054079	Utp18	protein_coding	11	93859243	93885766	-1	UTP18, small subunit (SSU) processome component, homolog (yeast) [Source:MGI Symbol;Acc:MGI:1923402]	-0.715201	7.51314	11.6608	0.000638324	0.0405516
ENSMUSG00000026073	Il1r2	protein_coding	1	40084768	40125219	1	interleukin 1 receptor, type II [Source:MGI Symbol;Acc:MGI:96546]	-0.730165	7.76207	12.8656	0.000334684	0.0266192
ENSMUSG00000033450	Tagap	protein_coding	17	7926000	7934897	1	T cell activation Rho GTPase activating protein [Source:MGI Symbol;Acc:MGI:3615484]	-0.739665	9.22073	16.4468	5.00353e-05	0.00789697
ENSMUSG00000060036	Rpl3	protein_coding	15	80077781	80083406	-1	ribosomal protein L3 [Source:MGI Symbol;Acc:MGI:1351605]	-0.73993	8.79635	15.5781	7.91676e-05	0.0106623
ENSMUSG00000042772	Smg7	protein_coding	1	152836996	152902646	-1	Smg-7 homolog, nonsense mediated mRNA decay factor (C. elegans) [Source:MGI Symbol;Acc:MGI:2682334]	-0.74117	8.03269	13.0555	0.000302395	0.0261304
ENSMUSG00000029614	Rpl6	protein_coding	5	121204481	121209241	1	ribosomal protein L6 [Source:MGI Symbol;Acc:MGI:108057]	-0.744498	9.40444	17.7782	2.48216e-05	0.00464301
ENSMUSG00000021127	Zfp36l1	protein_coding	12	80107760	80113013	-1	zinc finger protein 36, C3H type-like 1 [Source:MGI Symbol;Acc:MGI:107946]	-0.748881	8.24649	12.4678	0.000414024	0.0300868
ENSMUSG00000018446	C1qbp	protein_coding	11	70977836	70983026	-1	complement component 1, q subcomponent binding protein [Source:MGI Symbol;Acc:MGI:1194505]	-0.750617	8.33723	18.2662	1.92084e-05	0.00402137
ENSMUSG00000061024	Rrs1	protein_coding	1	9545408	9547454	1	RRS1 ribosome biogenesis regulator homolog (S. cerevisiae) [Source:MGI Symbol;Acc:MGI:1929721]	-0.762015	7.62095	12.6279	0.000380027	0.0286467
ENSMUSG00000026377	Mki67ip	protein_coding	1	118321839	118333822	1	Mki67 (FHA domain) interacting nucleolar phosphoprotein [Source:MGI Symbol;Acc:MGI:1915199]	-0.76233	8.14257	14.5788	0.000134421	0.0165584
ENSMUSG00000032518	Rpsa	protein_coding	9	120127766	120132369	1	ribosomal protein SA [Source:MGI Symbol;Acc:MGI:105381]	-0.763321	9.93497	14.1117	0.000172269	0.0190663
ENSMUSG00000052825	Gm9892	protein_coding	8	52195780	52197160	-1	predicted gene 9892 [Source:MGI Symbol;Acc:MGI:3701610]	-0.768187	7.55548	12.1936	0.000479536	0.0339331
ENSMUSG00000000561	Wdr77	protein_coding	3	105959369	105984600	1	WD repeat domain 77 [Source:MGI Symbol;Acc:MGI:1917715]	-0.7743	7.37384	12.997	0.000311988	0.0265251
ENSMUSG00000029772	Ahcyl2	protein_coding	6	29768011	29912310	1	S-adenosylhomocysteine hydrolase-like 2 [Source:MGI Symbol;Acc:MGI:1921590]	-0.77688	7.68778	11.6771	0.000632724	0.0405516
ENSMUSG00000000782	Tcf7	protein_coding	11	52252371	52283014	-1	transcription factor 7, T cell specific [Source:MGI Symbol;Acc:MGI:98507]	-0.780451	7.00818	11.0429	0.000890283	0.049277
ENSMUSG00000038147	Cd84	protein_coding	1	171839697	171890718	1	CD84 antigen [Source:MGI Symbol;Acc:MGI:1336885]	-0.784373	8.0399	15.3024	9.16006e-05	0.0120163
ENSMUSG00000041609	Ccdc64	protein_coding	5	115648175	115731621	-1	coiled-coil domain containing 64 [Source:MGI Symbol;Acc:MGI:1922915]	-0.792028	8.36047	13.5002	0.00023854	0.0241034
ENSMUSG00000024401	Tnf	protein_coding	17	35199381	35202007	-1	tumor necrosis factor [Source:MGI Symbol;Acc:MGI:104798]	-0.80978	7.97168	11.1952	0.00082007	0.0467996
ENSMUSG00000041607	Mbp	protein_coding	18	82475146	82585637	1	myelin basic protein [Source:MGI Symbol;Acc:MGI:96925]	-0.834034	8.20506	18.1715	2.01876e-05	0.00406415
ENSMUSG00000064360	mt-Nd3	protein_coding	MT	9459	9806	1	mitochondrially encoded NADH dehydrogenase 3 [Source:MGI Symbol;Acc:MGI:102499]	-0.8383	8.37529	15.9641	6.45561e-05	0.00893725
ENSMUSG00000054342	Kcnn4	protein_coding	7	24370263	24385209	1	potassium intermediate/small conductance calcium-activated channel, subfamily N, member 4 [Source:MGI Symbol;Acc:MGI:1277957]	-0.855852	7.19893	11.2903	0.000779151	0.0454925
ENSMUSG00000033307	Mif	protein_coding	10	75859353	75860250	-1	macrophage migration inhibitory factor [Source:MGI Symbol;Acc:MGI:96982]	-0.866162	8.41625	11.3001	0.000775036	0.0454925
ENSMUSG00000022508	Bcl6	protein_coding	16	23965052	23988852	-1	B cell leukemia/lymphoma 6 [Source:MGI Symbol;Acc:MGI:107187]	-0.904811	7.55991	19.3081	1.11235e-05	0.00303671
ENSMUSG00000050232	Cxcr3	protein_coding	X	101731535	101734269	-1	chemokine (C-X-C motif) receptor 3 [Source:MGI Symbol;Acc:MGI:1277207]	-0.93017	7.98767	13.7082	0.000213526	0.022264
ENSMUSG00000019362	D8Ertd738e	protein_coding	8	84246237	84249761	-1	DNA segment, Chr 8, ERATO Doi 738, expressed [Source:MGI Symbol;Acc:MGI:1289231]	-0.934478	6.7545	11.6751	0.000633436	0.0405516
ENSMUSG00000022247	Brix1	protein_coding	15	10474779	10485947	-1	BRX1, biogenesis of ribosomes, homolog (S. cerevisiae) [Source:MGI Symbol;Acc:MGI:1915082]	-0.978585	7.24097	17.486	2.89434e-05	0.00522067
ENSMUSG00000053801	Grwd1	protein_coding	7	45825227	45830944	-1	glutamate-rich WD repeat containing 1 [Source:MGI Symbol;Acc:MGI:2141989]	-1.08711	7.67886	19.3164	1.10749e-05	0.00303671
ENSMUSG00000031711	Zfp330	protein_coding	8	82763621	82774160	-1	zinc finger protein 330 [Source:MGI Symbol;Acc:MGI:1353574]	-1.1575	6.48031	11.5595	0.000674023	0.0420266
ENSMUSG00000037944	Ccr7	protein_coding	11	99144196	99155077	-1	chemokine (C-C motif) receptor 7 [Source:MGI Symbol;Acc:MGI:103011]	-1.44132	7.30049	11.9751	0.000539156	0.0373015
ENSMUSG00000060019	Gm10073	protein_coding	8	106572966	106573461	-1	predicted pseudogene 10073 [Source:MGI Symbol;Acc:MGI:3641908]	-1.90588	8.15403	18.8543	1.41091e-05	0.003476
ENSMUSG00000015314	Slamf6	protein_coding	1	171917537	171943868	1	SLAM family member 6 [Source:MGI Symbol;Acc:MGI:1353620]	-1.96081	6.48745	14.503	0.00013994	0.0170305
ENSMUSG00000040139	9430038I01Rik	protein_coding	7	137375574	137410762	-1	RIKEN cDNA 9430038I01 gene [Source:MGI Symbol;Acc:MGI:1924502]	-4.44192	4.08297	11.0276	0.000897631	0.049277
ENSMUSG00000049396	Gemin4	protein_coding	11	76210571	76217664	-1	gem (nuclear organelle) associated protein 4 [Source:MGI Symbol;Acc:MGI:2449313]	-4.67524	4.63868	18.2368	1.95077e-05	0.00402137
ENSMUSG00000046636	Gm7729	protein_coding	18	27598644	27599759	1	predicted gene 7729 [Source:MGI Symbol;Acc:MGI:3647361]	-4.76814	5.09902	11.35	0.000754475	0.0450944
ENSMUSG00000043155	Hpdl	protein_coding	4	116819907	116821508	-1	4-hydroxyphenylpyruvate dioxygenase-like [Source:MGI Symbol;Acc:MGI:2444646]	-7.26821	2.98949	12.8899	0.000330363	0.0265251
ENSMUSG00000076435	Acsf2	protein_coding	11	94557102	94601871	-1	acyl-CoA synthetase family member 2 [Source:MGI Symbol;Acc:MGI:2388287]	-7.46416	1.64867	11.1679	0.000832231	0.0472268
ENSMUSG00000021867	Gm9746	protein_coding	14	26202667	26207041	-1	predicted gene 9746 [Source:MGI Symbol;Acc:MGI:3710397]	-8.26865	2.41636	13.731	0.000210948	0.022264
