# Supplementary material for: A molecular signature for IL-10–producing Th1 cells in protozoan parasitic diseases
Source: JCI Insight. 2023 Dec 22;8(24):e169362. doi: 10.1172/jci.insight.169362 (PMC10807716; doi:10.1172/jci.insight.169362)
Supplement: Supplemental table 2 [file jciinsight-8-169362-s138.xlsx]

## Sheet: Upregulated DEGs
Shared	Leish	Malaria
Il10	Pvrl2	Gm20503
Gcg	Cldn4	Gm10132
Snx9	Hist1h2ae	Plekhh3
Ccr3	Tmem205	Cebpb
Sdcbp2	Med12l	Klf2
Agpat4	AC121580.1	Akr1c18
Ccr5	Pbx1	Rasd2
Ccr2	5330417C22Rik	Ccl4
Nkg7	Dlg5	Nupr1
Gzmb	Acta2	Nrarp
Havcr2	Hist1h4h	Stk32c
Cxcr6	Hist1h3h	Dapk3
Ctla4	Ctnnd1	F2rl2
Fam20a	Krt5	Chit1
Cdkn1a	Stc1	Ahr
Serpina3f	Cttn	Gm867
Lag3	Vps41	1810049J17RIK
Rgs1	Krt13	Clec2l
Tnfrsf1b	Hist1h1d	Leprel4
Lamc1	Serpinh1	Dusp5
Klf6	Thbs1	Ptges2
Gnptab	D1Pas1	Bag1
Anxa6	Tbc1d9	Ccl3
Tmem64	Ptprf	Igfbp7
Prdm1	Krt7	Fam89a
Ahnak	Krt19	Ppapdc2
Ctnna1	Col12a1	Ccl5
Maf	Hist2h2be	Klf3
Myo1g	Pfn2	Cdkn2c
	Hist1h1b	Ccng2
	Hist2h4	Ypel3
	Hspa1b	Ly6g
	Hist3h2a	Gm9887
	Ckmt1	Eif3b
	Hist2h3b	Capns1
	Hist1h1e	Ahnak2
	Hist1h2an	Gpr25
	Eef1a2	Tmem163
	Krt8	Yrdc
	Igfbp2	Ptms
	Rrm2	Grasp
	Hist1h2al	Fam122a
	Krt18	Tprgl
	Hist4h4	Matn2
	Foxa1	Hlx
	Hist1h3f	Srgap3
	Hist2h2ab	Metrnl
	Hist1h4m	Pvrl1
	Stard10	Rap1b
	Hist1h3d	Habp4
	Gm5506	Bri3
	Hist1h2bm	Gm7334
	Acta1	Ell2
	Sh3glb2	Ust
	Aldoart2	Muc20
	Zmynd8	Tef
	Pard6b	Mesdc1
	Inppl1	Galnt12
	Hist1h1c	Bcl3
	Lrba	Otud3
	Rpl13	AI316807
	Tbc1d9b	Dynll2
	Plec	Glrx5
	Flna	2310036O22Rik
	Pdia4	Mocs3
	Usp32	Slain2
	Hmha1	Rbpms
	Tnrc18	Fbxo31
	Vim	Entpd1
	Xbp1	Ube2e3
	Plcg1	Kctd6
	Tubb5	CAAA01118383.1
	Flnb	Ddr1
	Tnip1	Tnip3
	Gdi1	Sell
	Smad7	Man1a
	Trps1	Stim2
	Sp3	Ripply3
	Arhgap30	Sap30
	Ctsb	Prr5
		Itgb4
		S1pr5
		Tm6sf2
		Sytl2
		Gmcl1
		Tmem154
		Lamc2
		Arf6
		Glrx
		Prr5l
		Stom
		Zfp622
		Ang
		Ino80b
		Ybx1
		2810453I06Rik
		Rab5a
		Plcl1
		Mlycd
		Sntb2
		St3gal5
		Slfn4
		Cpne2
		Dsp
		Csf1
		Nccrp1
		2002-03-01
		Epha3
		Prf1
		E130012A19Rik
		Ovol2
		Gm9847
		Pde8a
		Plk3
		Cacnb3
		Mybl2
		2810021B07Rik
		Orai1
		Eps8
		Edem1
		Tmem110
		Emc10
		2510003E04Rik
		Dapk2
		Socs2
		Csrp1
		BC037034
		Mmp11
		Gas2l1
		Pak6
		1700054N08Rik
		Rtkn
		Prune2
		Mxd1
		Dapk1
		Abhd13
		Adam8
		Prdm4
		Tmem55b
		Mfsd5
		5830433M19Rik
		Laptm4b
		Neb
		Ctla2a
		Arl2bp
		Eif2b5
		Cd36
		Cobll1
		Gse1
		Rras2
		Tm6sf1
		Usp1
		Tmem248
		Nsmce4a
		Tcf3
		Pank2
		Ubqln2
		Fam116a
		Tm9sf3
		Galnt2
		Rasgef1c
		Chic2
		2210011C24Rik
		Gcnt1
		Rab35
		Arl4c
		Tubb1
		Tcp11
		Tsc22d1
		Crip2
		Efhd2
		Lsm11
		Mtap7d1
		Plxdc1
		Fancf
		Pnrc1
		Rnf166
		Pald1
		Mkrn1
		Clptm1l
		Gspt1
		Tmem37
		Il2ra
		Gm14446
		Ecm1
		Gsr
		Gm11435
		Lin54
		Zfp513
		Perp
		Mtmr1
		Galnt10
		Mdfic
		Rhoc
		Smarcd2
		Zfp654
		2005-03-01
		Fam129b
		Slc27a4
		Kras
		Kcnj8
		Ccnd2
		Ltb4r1
		Chchd10
		Mapk14
		Wee1
		Pcbp1
		Fbxo28
		Kcna3
		Dtnbp1
		Aplp1
		Ing2
		Fam134a
		Il12rb2
		Slc7a5
		Lgals3
		Rom1
		Slc25a16
		Fbxo4
		Mfn1
		Rab10
		Ptpn9
		D1Ertd622e
		Fasl
		Sv2c
		Ripk1
		Tnfrsf18
		Nos1
		Rnf26
		Eif2ak3
		Spag1
		Dcun1d5
		Trpc4ap
		Ube2s
		Strn4
		Themis2
		Rap2a
		Lpin1
		Rnf144a
		Ncmap
		Hnrnpu
		Coq2
		Lactb
		Gbp2
		Pacs1
		Vapb
		Rnase4
		Golph3
		Clptm1
		Agpat2
		Phf13
		Ptpn4
		Alg9
		Dyrk3
		Stk35
		Tmem251
		D17Wsu92e
		Suds3
		2510039O18Rik
		Rab2a
		Osgin1
		Rps6ka5
		Ngly1
		Ppp1r3b
		Dnajc25
		Slc16a10
		Tnfrsf4
		Spred3
		Trim16
		Ehd1
		Capg
		Gnas
		Trex1
		Lmna
		Dnaja4
		Gzmc
		Haao
		D630039A03Rik
		Ier3
		Vsig10l
		F2r
		Enpp6
		Syngr3
		Top2b
		Stag3
		Fkbp5
		Gpld1
		Ndfip2
		Chst11
		Dpep2
		Snx18
		Ly6c2
		Ccdc88b
		2410066E13Rik
		Chi3l7
		Nudt4
		Gm20458
		Acap3
		Lsm14a
		Stk24
		Ralgds
		Adrb2
		Jund
		Mcm9
		Cxcl16
		Gimap7
		Ubl3
		Fscn1
		E2f1
		Ggt1
		Arf5
		Snf8
		Ubash3b
		Uap1
		Zfp69
		Gab3
		Cdc42ep3
		Plek
		Xkr8
		Klf9
		Btg3
		Slc52a3
		Ifngr1
		Bend6
		Gm15440
		Cacnb4
		Trim47
		Gbp3
		Stt3b
		Pglyrp1
		Slc25a33
		Cd200r4
		BC049352
		Rcn1
		Gbp7
		Rara
		Donson
		E130308A19Rik
		Fbxo30
		Plekhf1
		Tnfrsf8
		Gas7
		Acoxl
		Chuk
		Tmprss13
		Ston2
		Ube2j2
		Itih5
		Serpini1
		Gm12216
		Sart1
		Zfpm1
		Gna15
		Chsy1
		Ifitm10
		Ranbp10
		Nfil3
		Paxip1
		Xdh
		Map2k4
		Podnl1
		Rnf115
		Crk
		Arl5a
		1700025G04Rik
		Slc37a2
		Iqgap2
		2210404O07Rik
		Hnrnpab
		Marcks
		1700001O22Rik
		Tfeb
		Phf10
		Gba2
		Tacc2
		Tgfb1
		Pafah1b1
		Ppm1b
		Errfi1
		Cd55
		Mfsd6
		Dtx1
		1500009L16Rik
		Il12rb1
		Brf1
		Ulk2
		Fam105a
		Yaf2
		Tbc1d20
		Actr5
		Ube2l6
		Car5b
		Ctbp1
		Scpep1
		Tom1
		Rasgrp2
		Amfr
		N4bp1
		Pkn2
		Ppp3cc
		Sult2b1
		Bcl2l1
		BC094916
		Nsmaf
		Ddx28
		Eed
		Sfn
		Dgat1
		Twsg1
		Panx1
		Agpat9
		Rab22a
		Enpp1
		Nqo1
		Tppp3
		Selplg
		Myo3b
		Itgam
		Cyba
		Triobp
		Atp1a1
		Senp2
		Txndc5
		Mef2a
		Rbms1
		Atxn1
		Vac14
		Dip2a
		Slmap
		Gbp8
		Smarca5
		Sbk1
		Gpr55
		Gm5884
		Aes
		Cd38
		Lfng
		Tbx21
		Ankib1
		Ppm1j
		Sdc3
		Palm3
		Ildr1
		Runx2
		Uso1
		Ddit3
		Tpst2
		Smek1
		Fanca
		Hsd11b1
		Irak2
		Ncf1
		Ccrl2
		Ccnd3
		Plcl2
		Serpina3g
		Lat2
		Ifi204
		Paqr4
		Fut7
		Rpa2
		Fam76b
		G0s2
		Ppp1r13b
		Emp1
		Gp49a
		Syap1
		Oxsm
		Zbtb32
		Dcaf15
		Raph1
		Med16
		Chst10
		Chmp4b
		Cd2
		Rrad
		Ctla2b
		Spopl
		Tmem140
		Plac8
		Sub1
		Gm9791
		S100a6
		Piwil2
		Ccz1
		Tmem221
		Glul
		Ier2
		2010111I01Rik
		Usp12
		2610020H08Rik
		Pde2a
		Usp2
		Rcn3
		Glcci1
		Tesk2
		Tigit
		Fam65b
		Ica1
		Trib3
		Gm20388
		Lair1
		Peli1
		Grk6
		Rab11fip4
		Rnpepl1
		Cyb561
		Kcnk7
		Atrn
		Pacsin2
		Gopc
		Glipr2
		Kremen2
		Hist1h2ao
		Samsn1
		Pradc1
		Dus2l
		Pygm
		Sema4a
		Nphp4
		Cish
		Slco3a1
		Gbp6
		Kcnk5
		Cbfb
		Pgp
		Pmaip1
		Slc17a9
		Anxa4
		Smarcc1
		Capn2
		Adap1
		E2f4
		Jup
		Lrrc59
		Plxnd1
		Mtap6
		Gng12
		C2cd2l
		Myadm
		Sla2
		1700017B05Rik
		Rasal1
		Fam102a
		Myo1f
		Dusp14
		Ubac1
		Emp3
		St3gal4
		Acat2
		Ube2g2
		Tnfsf9
		Mapk9
		Smpdl3b
		Slc35d2
		Atp2b1
		Cysltr2
		Mtmr3
		Abhd12
		Zbtb25
		Carhsp1
		Pim1
		Mark4
		Cyth2
		Thy1
		Elf4
		Sag
		Rps6ka1
		D16Ertd472e
		E2f2
		Gm2a
		Prkch
		Pepd
		Ulbp1
		Kctd9
		Ifng
		Nod1
		Ppp1r3f
		Slamf1
		Flt3l
		Igtp
		Galnt6
		Rxra
		Itgb2
		Gm4070
		S1pr4
		4632428N05Rik
		Foxn3
		Rasl11a
		Desi2
		L1cam
		Tmem71
		Pde4a
		Frmd6
		Mlkl
		Klhl25
		Pea15a
		Fam57a
		Flot1
		Ccdc41
		Dclk2
		1110007C09Rik
		Tes
		Itpk1
		Adipor1
		Pgs1
		Furin
		Zbtb42
		Tpgs2
		Npc2
		B3gat3
		4930453N24Rik
		Arl4a
		H2-Q6
		Khnyn
		Tax1bp3
		Scly
		Fhl2
		Mxi1
		Zbtb8a
		Anxa2
		Dennd4c
		Lime1
		Fcho2
		Mllt11
		C1qtnf6
		Rufy1
		Pqlc1
		Hdhd3
		Dcp1b
		Samd1
		Ms4a4b
		Baiap3
		Otud4
		Sirt2
		Rap1gap2
		Srsf9
		Icam1
		Pkn1
		Prex1
		Gng3
		Dbf4
		9130019O22Rik
		Itgb7
		Cx3cr1
		Cytip
		Ankrd50
		Daam1
		Cast
		Ctdsp1
		Ppp3ca
		Acot7
		Hace1
		Gm10749
		Gpcpd1
		Zc3h14
		Cggbp1
		Cpd
		Tfip11
		Ctsa
		Tenc1
		Rbl1
		Zfp382
		Samhd1
		Irf8
		Zfc3h1
		Eif4g3
		Chaf1b
		Il2rg
		Fam3c
		B4galt7
		Trib2
		Sun1
		S1pr1
		Epas1
		Snx2
		2810004N23Rik
		Elovl1
		Ctsd
		Lsp1
		Pogk
		Gpr65
		Zyx
		Mvp
		Slc16a6
		AW112010
		Eif4ebp1
		Sytl1
		Fosl2
		Casp3
		Amdhd2
		Tsc22d3
		Map3k5
		Flot2
		Acp5
		Pmm1
		Farp1
		Ube2d3
		Gba
		Tmem2
		Osbpl9
		Slc12a4
		Pkp3
		Cdipt
		Nfic
		Cpped1
		Fam129a
		Gpr132
		Tgfb3
		Arl6ip1
		Smap2
		Ppp1r9b
		Trappc6b
		Baz1a
		Tapbpl
		Naprt1
		Il10ra
		Asap2
		Ech1
		4930523C07Rik
		Nat9
		Arrb2
		Cd86
		Pdp1
		2700097O09Rik
		Glmn
		Mafg
		Tmpo
		Unc5cl
		Zfp41
		Antxr2
		Tmem106a
		Prr13
		Gbp4
		Sfxn3
		Cars
		Gpr68
		Dok2
		Wfikkn2
		Glipr1
		Gsn
		Txk
		Psmc3ip
		Rasa3
		AI467606
		Tmem30a
		Aim1
		Ctsc
		Ebp
		Tube1
		Mvd
		Zdhhc18
		Gm16039
		Rassf1
		Prc1
		Il15ra
		Ywhah
		Cdca5
		Rap1gds1
		Hilpda
		St3gal6
		Acsbg1
		Pld3
		H2-M3
		H2-D1
		Alcam
		Sdf4
		F2rl3
		Cyb561d2
		Dock5
		Pced1b
		Sys1
		Zfand6
		Ccne1
		Psmb10
		Swap70
		Slfn1
		Rin3
		Ttll5
		Arhgap9
		Phf11
		Eif2c2
		Crem
		Pla2g16
		Tbc1d10b
		Osbpl2
		Psme2
		Ncf4
		Dscc1
		Wdr47
		Aldh7a1
		Cdc6
		Hdac7
		Casp1
		Tmco4
		Cd247
		Cdc42se2
		Gramd3
		Vamp8
		Topbp1
		Gins2
		Asf1b
		Mapk6
		Rab8a
		Mbd2
		Pglyrp2
		Zfand4
		Usp48
		Rad51ap1
		Fxyd5
		Sidt1
		Armc7
		Prdx1
		Mxd3
		Snx10
		Cyth4
		H2-T22
		A430005L14Rik
		Lxn
		Ehd4
		Tctn3
		Slc3a2
		Chd7
		Ccm2
		Ska1
		Tbc1d10c
		0610031J06Rik
		Osm
		Rab43
		Prim1
		Plin2
		Ccdc69
		H2-Q7
		Dock2
		BC004004
		Gvin1
		Gpr155
		Ada
		3110003A17Rik
		Dhrs1
		Cd68
		Afg3l2
		Mfsd10
		Bscl2
		Nup153
		Nfkbib
		Pqlc3
		Ikzf3
		Pcdhga3
		Anln
		Stk10
		Nedd9
		BC147527
		Fbxo6
		Gnpda1
		Lysmd3
		Glud1
		Racgap1
		Ripk3
		Rrbp1
		Zfp54
		Bmi1
		Mis18a
		Chst12
		Cux1
		Cenpt
		Asxl1
		Aars
		Tmem129
		Ube2t
		Gata3
		Gltp
		Il2rb
		Ak3
		Rab7l1
		Cript
		Reps1
		Nucb1
		Lclat1
		Lpar5
		Fen1
		Sec23a
		Ano10
		Arsb
		Rnpep
		Arap2
		Inpp1
		Psme2b-ps
		1110038D17Rik
		Suco
		Fam110a
		Elof1
		Mtmr14
		Rabep2
		Acot9
		Tbcc
		Atp6v0b
		Eif2d
		Pold3
		Spc25
		Rnf138
		Brip1
		Slbp
		Fbxo5
		Rhof
		Dock10
		Thap3
		Prkcq
		Tk1
		Spata5
		Exosc8
		Afmid
		Tubgcp2
		Golm1
		Tinf2
		Zbp1
		Mettl21d
		Add3
		Erp44
		Arpc1b
		Stil
		Mea1
		Cdt1
		Fez2
		Rheb
		Zfpl1
		Sike1
		Zfp367
		Fam126a
		Clic1
		Fam32a
		Atp6v1g1
		Abcb9
		Cklf
		Klf11
		Dnajc1
		Haus8
		Lrrc8c
		Atp6v0e
		Sertad3
		Ggnbp2
		Itfg3
		Tagln2
		Pcmt1
		Zbtb2
		Zap70
		Zfand2b
		Ckap2l
		Syngr2
		Serpinb9
		Fam45a
		Grap
		Rfk
		Nat10
		Lmf2
		Cd6
		Scarb2
		Gcap14
		Rell1
		Dhrs7
		Add1
		Ifi47
		Sacm1l
		Tmbim6
		Il10rb
		Ppp1r18
		Vopp1
		Ncaph
		Cpne1
		Scfd2
		Gm13157
		Dnpep
		Rad9
		Dync1li2
		Pycard
		Leprotl1
		Dnajb1
		Txndc9
		Rnf125
		Sirt7
		Ppil1
		Rnh1
		Tmem120a
		Isca2
		Dedd2
		Arl6ip5
		Irf2
		Dnajc9
		B3galt4
		Prkag1
		Reep5
		Tiparp
		Pdcd10
		Cdc42se1

## Sheet: Downregulated DEGs
Shared	Leish	Malaria
Mybbp1a	Rps5	Max
Rpl3	Rpl7	Ruvbl1
Myc	Ptpn22	Sptssa
Tagap	Rps12-ps3	Mthfd1l
Rps3a	Ccnd2	Plcg1
C1qbp	Eif5a	Hivep2
Ccdc64	Rps24	Trib1
Rpl9-ps6	Hspa8	Eif4b
Npm1	Rpl23	3830406C13Rik
Rpsa	Ddx21	Gnb2l1
Rpl10-ps3	Hspd1	Slc38a1
Rpsa-ps10	Nolc1	Eif3e
Rcl1	Map2k3	Nampt
Mbp	Anp32b	Elk4
Slamf6	Rplp1	Setd5
Fosb	Rps15	Setdb1
Tnf	Gm10275	Hmg20a
Irf2bp2	Ppan	Rnaset2a
Acsf2	Gltscr2	Adpgk
Il1r2	Rps26	Rps4x
mt-Nd3	Nop58	Rpap3
Zfp36l1	Rplp0	Il16
Ccr7	Ncl	Impa2
Tnfsf8	Fam107b	Sorl1
Bcl6	Srm	St8sia4
Tcf7	Nop2	Prps2
	Rpl18	Kif15
	Nfkbid	Raver1
	Utp18	Abce1
	Smg7	Zfand1
	Rpl6	Txlng
	Rrs1	Sms
	Mki67ip	Gdi2
	Gm9892	Fdx1l
	Wdr77	Slc35a1
	Ahcyl2	Cnot3
	Cd84	Elovl6
	Kcnn4	Fh1
	Mif	Ldhb
	Cxcr3	Kdm5a
	D8Ertd738e	Spr
	Brix1	Mrps5
	Grwd1	Dhx33
	Zfp330	Rps6
	Gm10073	Amd1
	9430038I01Rik	Rcc2
	Gemin4	Eif5a2
	Gm7729	Tspan3
	Hpdl	Heatr1
	Gm9746	Osgepl1
		Clpb
		Cpt1a
		Polr1e
		Prpf8
		Txnrd2
		mt-Nd1
		Srsf6
		Il1rl2
		Wdr73
		Cbr1
		Usp33
		Zfp251
		Mafk
		Nars2
		Lipa
		Pabpc1
		Haus1
		Lrpprc
		Slc25a36
		Pex3
		Tial1
		Pecam1
		Ccdc66
		Akr1e1
		Zkscan3
		Zfp445
		Sgsh
		A230046K03Rik
		Dhx58
		Lrrc42
		Comt
		Plcxd1
		Adar
		Phf15
		Tsen2
		Cdca7
		Rpl10a
		Kdelc1
		Nupl2
		Supt16h
		Supt6h
		Camta2
		Tma16
		Wdr46
		Ppm1f
		Gnl3
		Hcfc1
		Rnf170
		Net1
		Taf15
		Eif2ak2
		Telo2
		Polr2a
		Zkscan1
		Frs2
		2610008E11Rik
		Scrib
		Exoc6
		Msra
		Spnb2
		Slc7a1
		Ifi27l1
		Tmem55a
		Hmgxb3
		Pogz
		Xpo5
		Phtf2
		Ppapdc1b
		Nfkbil1
		Rpl8
		Wdr81
		Ece1
		Jun
		Armc5
		mt-Nd4
		Zcchc4
		Vdac1
		Pdcd11
		Rcor1
		Atm
		Mib1
		5730469M10Rik
		Rps9
		Dynlt3
		Cox15
		Brwd3
		Vwa8
		Bag6
		Ibtk
		Scai
		Tdp1
		Tmem180
		Mthfr
		2610018G03Rik
		4933403F05Rik
		Dopey1
		Slc25a13
		Cd320
		Plekha1
		Gprasp1
		Ino80
		C1qb
		Nsmce1
		Tspyl2
		Pccb
		Parp3
		Arid1b
		Spo11
		4930444A02Rik
		Wdr12
		Myh9
		Rrp15
		Gtf3c1
		Lrif1
		Pus7
		Taok2
		Cand2
		Vrk1
		Arrb1
		Acaca
		Stat5a
		Actn1
		Eef1a1
		Stard5
		Lancl1
		Camk4
		Endod1
		Thumpd2
		Gga3
		Il3ra
		Zfp62
		Kdm1a
		Kdm5c
		Gpatch4
		Akap8l
		Snx33
		Rpl12
		Cd274
		Ankrd37
		Zscan20
		Nptn
		Pigl
		Nipsnap1
		Fgfr1op
		Vars2
		Pafah1b3
		Orai2
		Atp2a3
		Lnx2
		Mdc1
		Serinc5
		Gatad2b
		Btla
		Dzip3
		Prkdc
		1110051M20Rik
		Iqsec1
		Mx1
		Bri3bp
		Ift140
		Nudt15
		Pabpc4
		2410089E03Rik
		Extl3
		Zfp788
		Kif21b
		Tspan13
		Ahi1
		Peo1
		Cluap1
		Zfp932
		Sypl
		Chd9
		Slc39a11
		Mrpl38
		Sesn3
		Pitpnm1
		Fbxo32
		Rsad2
		Elk3
		Zfp560
		Vps13a
		Creb3l2
		Fyn
		St6gal1
		Pdxk
		Rbm12b2
		E130311K13Rik
		Ylpm1
		Rpl15
		Pebp1
		Heatr7a
		Rpl9
		Thnsl1
		Gramd1b
		Gltscr1
		Ccdc50
		Dnmbp
		Mpp5
		Gm129
		Hlcs
		Abi2
		Rpl13
		Tnip2
		Grhpr
		Smyd2
		Kdsr
		2610301B20Rik
		Nisch
		Tmem216
		Abcb6
		Zfp422
		Fastkd1
		Inpp5f
		Heatr3
		Ears2
		Cryl1
		Rad23a
		Aldh4a1
		Trim25
		Ikbkap
		4932438A13Rik
		Ccdc58
		Pus7l
		Trub1
		Cep68
		mt-Co3
		BC026590
		Zfp93
		Mettl1
		Ints1
		Sdad1
		Zfp667
		Zfp187
		Wdr19
		Abcd3
		Vcam1
		Cpne3
		Oxld1
		Gypc
		Pbx4
		Dtd1
		Smad3
		Rpl5
		Anp32a
		Tnrc18
		8430419L09Rik
		Rpap1
		Trerf1
		St13
		Hs3st3b1
		Nol6
		Ddx23
		Ccdc126
		Tulp3
		P4htm
		Gabpb2
		Ldoc1l
		Crtc1
		Atic
		Wrb
		Ebi3
		Comtd1
		A430033K04Rik
		Kat2a
		Rab32
		Eef1b2
		Trmt1
		Msrb2
		Tmem41a
		Utrn
		Ccdc125
		Etv6
		A2ld1
		Dhx37
		Cry2
		Urb1
		Ms4a6c
		Acp6
		Znf512b
		Abcg2
		Vamp1
		Rpl10
		Zmym6
		Zc3h7b
		Nefh
		Fos
		Rsph3b
		Slc14a1
		Slc19a1
		Tet3
		Hspe1
		Mapkbp1
		Hnrnpa0
		Fmnl3
		Folr4
		Dguok
		Itgb3
		Solh
		Tgfbr3
		Agl
		Mettl22
		Krt222
		Celsr1
		Pcca
		Fntb
		Qtrtd1
		2210404O09Rik
		AC167359.1
		Hsp90ab1
		Acad11
		Serpinb9b
		Klhdc10
		Man2a2
		Mzt2
		Card6
		N4bp2
		Ipo4
		Zbtb4
		Zfp507
		Nup210
		Socs1
		Lyrm5
		Smyd5
		Rere
		4930481A15Rik
		Tmie
		Acvr1b
		Dhx34
		Tmlhe
		Mbd6
		Pitpnm2
		Nmnat3
		Wdr25
		Fam82b
		Pomt1
		Slc9a9
		Pfkm
		Pptc7
		Snrpd3
		Usp54
		Tmem86a
		Acot11
		Fas
		Fam123b
		Gm5611
		Gzf1
		Fbf1
		Rsad1
		Mlh3
		Cd81
		2310045N01Rik
		Hdac10
		Zc3h4
		Klhl7
		mt-Nd4l
		Gm10222
		Slc41a1
		Mgrn1
		Cd69
		Ivd
		Rangrf
		Strbp
		Prr12
		Srpk1
		Slc11a1
		Cad
		Larp1b
		BC048355
		Fubp3
		Prrc2c
		Nebl
		Arxes2
		Brdt
		Sh3d19
		BC048403
		Aldh1b1
		Hdgfrp3
		Ttc3
		Ankrd52
		Gm6139
		Pacsin1
		Bcl2
		Tgm2
		Gyk
		Bcor
		Gcn1l1
		Zc4h2
		Cbx6
		Nrp1
		Plekho1
		Zbed6
		Znrf1
		Acad10
		Mfhas1
		Nubpl
		Plscr3
		Setd4
		Ehd3
		Maff
		Arhgap26
		Ncs1
		2610015P09Rik
		Utp20
		Sh3rf1
		Tuft1
		Acsf3
		Top1mt
		Insr
		Rpl27a
		Ssbp2
		Gstt3
		Zscan2
		Hmgn1
		H2-DMb2
		D3Ertd254e
		Ift80
		Irgm1
		Il1rl1
		Abl2
		Acot2
		Ttc27
		Chka
		Map4k4
		Morn4
		Egln3
		Cyth3
		Zfp827
		Hivep3
		Rab11fip2
		Ankrd46
		Adi1
		Tnfrsf22
		Fam160a2
		C130039O16Rik
		Fam174b
		Mtx3
		Tbc1d19
		Plxdc2
		Pear1
		Tmem91
		Gm10335
		Tmem176b
		Fasn
		Fam108c
		Apex1
		Axl
		Slpi
		Rgs2
		Tns1
		Mrap
		Golim4
		Rpl22
		Pecr
		Calcoco1
		Ndrg3
		Adamts6
		St3gal1
		Zfp94
		Scmh1
		Mettl8
		Nbeal1
		Mtss1
		Larp4
		Bcl7a
		Wdr34
		Tfpi
		Kdm6b
		Prickle1
		Pex26
		Usp35
		H2-Q2
		Dennd2d
		Rnf19a
		Ppic
		Cd200
		Serac1
		Abcc1
		Ticam2
		Cd72
		Ankrd55
		Npnt
		2810405K02Rik
		Ppargc1b
		Klrd1
		Rai1
		Emilin1
		Scamp1
		Sall2
		Dnajc27
		Sirt5
		Fam162a
		Ccdc30
		Chd6
		Nckap5l
		Ar
		Tmem38b
		Pfn2
		Cmya5
		Angptl2
		Thada
		Tgif1
		Bach2
		Synj2
		Tnpo2
		Atcay
		Itga9
		Aldh2
		Rab37
		Hk3
		Metap1d
		Dhrs3
		Map3k1
		Fam116b
		Lemd3
		Pard6g
		Irak1bp1
		Atp6v1g3
		Tfap4
		Plxnc1
		Tspan32
		Ext1
		Adamts3
		Dctd
		Pdk1
		Psmg1
		Slc12a2
		Rps6kc1
		Abca3
		Dnd1
		Ropn1l
		Map2k6
		Tlcd2
		2310067B10Rik
		Prx
		Spry1
		Zhx2
		Pdcd4
		Zfp395
		Gemin8
		Mrps6
		Myo10
		Bcat1
		Akr7a5
		Eef2k
		Ifnar2
		BC021614
		Srcap
		Ankrd6
		Ttc8
		Bckdhb
		Tspan6
		Mdn1
		Mapk11
		Csf1r
		Trio
		Btk
		Hmgn3
		Wdr59
		Gstk1
		Mfsd4
		Prrc2a
		Tnfrsf26
		Il6st
		Ift172
		Immp2l
		Sox4
		Trip6
		Gm20459
		Itm2a
		Cxcr5
		Sh3gl3
		Tasp1
		Gm3512
		Zfp365
		Pank4
		Penk
		Sfxn5
		Kdm4d
		Ryr3
		Aim2
		Mpeg1
		Filip1l
		Mccc2
		Ly6k
		Gucy1b3
		Fam168a
		Kif1b
		Nt5e
		Tlr1
		Vwa5a
		Akap12
		1700049G17Rik
		Ect2l
		Tfcp2
		Mx2
		Col1a1
		Prrg1
		Tctn2
		Hhat
		Lpp
		Atp9a
		Fbln1
		Dzip1
		Mgst1
		Sec31b
		Lmbr1
		Nbn
		Bphl
		St8sia6
		Phactr2
		Rgs11
		Aim1l
		Pik3r2
		Gm5595
		Inpp4b
		Slc43a1
		Mgat5
		Zfp169
		Kifap3
		Ypel2
		Itga7
		Sarm1
		Kitl
		Prnp
		Dpy19l3
		Mgmt
		Tbc1d30
		Pou2af1
		Bsn
		AI428936
		Ubtd1
		Nrn1
		Ift122
		Bmp7
		Adck3
		Tox
		Rnf43
		Igf2bp2
		Rad9b
		Sdc4
		Bzw2
		Caskin2
		Ifngr2
		Prpf40b
		Bnip3
		Dhdh
		Pdzk1ip1
		Padi3
		Lrp12
		2008-03-01
		Morn2
		Mtap7
		Hpgds
		Pdzk1
		Slc25a42
		D18Ertd653e
		Bbs2
		Ccdc171
		Acer2
		Noxred1
		Cxcr4
		Slc5a3
		Siah3
		Ovgp1
		Rps28
		Kif13a
		Armcx2
		Clec2i
		Fcrl1
		Gm590
		Tbc1d4
		Klrc2
		Rnf157
		Acpp
		Smo
		B3gnt8
		Scd2
		Ssh2
		Mtmr7
		Aldh6a1
		Tmc4
		Chic1
		Zbtb39
		Mctp1
		Trim2
		Tdgf1
		Lrrk2
		Arhgef9
		Arhgap5
		Fbxw10
		Pipox
		Acvrl1
		Plxna3
		Ttc16
		Decr1
		Rapsn
		Bzrap1
		Chi3l3
		Zfp518b
		Mical3
		Bcl9
		Gpr83
		Arc
		Sh3bp5
		Fam26f
		Mmp15
		Car2
		Abca1
		Il6ra
		Acsl3
		Usp6nl
		Pdlim1
		Cnga1
		Rapgef4
		Colq
		Fam101b
		Hormad2
		Bmyc
		Ttn
		Tet1
		Vangl2
		Casc1
		Ankrd13b
		Cables1
		2010107G23Rik
		Ppp2r3a
		Cd226
		Fhl3
		Ntn1
		Chrm3
		Tceal3
		H2-Ob
		Mob3b
		Klhl3
		Kcnmb4
		Epb4.1l5
		Fbxo10
		Ikzf4
		Dse
		Zfr2
		Qpct
		Gm14308
		Dok3
		Pgcp
		Gm17455
		1190002H23Rik
		Ccr4
		Rwdd3
		Rragd
		Ift81
		Tmtc3
		Egr2
		H2-Oa
		Coro2b
		Lad1
		Tnfrsf14
		Espn
		Arhgap29
		Cnn3
		Tnfrsf25
		Emid1
		Emb
		Irs2
		Ncoa7
		B430306N03Rik
		Il9r
		Nhedc2
		Zscan12
		Ampd3
		Gm9821
		Tiam1
		Cacna1d
		Trpm1
		Asap1
		Tnfsf14
		Akap2
		Galnt9
		Gata1
		Padi1
		A930002I21Rik
		Cd22
		Zfp238
		Kit
		Ston1
		Snn
		Dock4
		Tnp2
		Xkrx
		Pkp4
		Armcx6
		Klrb1b
		Frmd5
		Pnck
		Tmem121
		Tlr12
		Slfn5
		Dync2li1
		Slc46a1
		Gpr114
		Hap1
		Myo1h
		Evl
		Cebpa
		Spnb3
		Sh2b3
		Cdcp1
		Plagl1
		Cxcl10
		Nme4
		Chst15
		Rasgef1a
		Trat1
		Cacna1b
		Padi4
		Scnn1a
		Trpm6
		Degs2
		Vipr2
		Nucb2
		Fam109a
		Myh3
		Wnt3
		Tnfsf11
		Tuba8
		Gm17509
		Gprc5b
		Parp8
		Ptrh1
		Kcnh3
		Klri2
		Csgalnact1
		Ccdc80
		Nhsl1
		Hectd2
		Ramp1
		Spsb1
		Il2
		Ksr2
		P2rx7
		Tnfsf4
		Tacstd2
		Nav2
		1700019D03Rik
		Ak4
		Cd83
		Mtap9
		Ramp3
		Ccr6
		Art4
		Lta
		Zscan10
		Zfyve28
		Scg5
		Lrp1
		Hemgn
		Matk
		Ephx1
		Sgip1
		Tespa1
		Utp14b
		Cd160
		Crtam
		Mtap1b
		Akap6
		Gucy2e
		Cnr2
		Inadl
		Clstn3
		Ispd
		Klhl4
		Lrig1
		Ntrk3
		Plaur
		Gpm6b
		Eno2
		Cldn10
		Pcsk1
		Nr1d1
		Il1r1
		Grtp1
		Lypd6b
		2010109I03Rik
		Treml2
		Igf1r
		Ncr1
		D130043K22Rik
		Rnf32
		Slc2a6
		Fam43a
		Ica1l
		Slc30a3
		Acta2
		Atp1b1
		Ascl4
		Lyl1
		Rgs10
		Syde1
		Ces2c
		Tmem108
		1700019L03Rik
		Lif
		Hes5
		Ddc
		Bhlhe41
		2610019F03Rik
		Klrb1c
		Igfbp4
		Gabrr2
		Zcchc12
		Gucy1a3
		Aff3
		Capn3
		Tox2
		BC106179
		Spnb1
		Bace2
		Cntn1
		Acot6
		Synpo
		Dapl1
		Adh1
		Nsg2
		Gm14085
		Cpeb1
		Susd4
		Id3
		Slc16a5
		Sostdc1
		Slc15a1
