# Supplementary material for: A molecular signature for IL-10–producing Th1 cells in protozoan parasitic diseases
Source: JCI Insight. 2023 Dec 22;8(24):e169362. doi: 10.1172/jci.insight.169362 (PMC10807716; doi:10.1172/jci.insight.169362)
Supplement: Supporting data values [file jciinsight-8-169362-s139.xlsx]

## Sheet: Fig 1C
Please refer to Table S1

## Sheet: Fig 1E
Please refer to Table S2

## Sheet: Fig 2A
Spleen	Liver
10.4	45.4
5.88	41.9
5.57	44.1
7.49	46.7
16.9	43.8

## Sheet: Fig 2D
Cluster/Marker	2	3	10	8	1	7	4	6	5	9	11	12
IFNy	0.68	0.58	3.16	2.46	0.74	1.33	0.95	2.08	1.91	1.97	3.36	2.97
CTLA4	1.85	1.4	3.11	1.25	1	3.4	3.22	1.43	4.21	4.43	4.63	4
IL-10	0.55	0.64	0.82	0.52	0.76	1.08	0.92	0.77	1.67	2.06	1.48	1.13
PD-1	1.01	0.61	1.3	1.11	-0.14	0.5	1.24	0.11	1.39	1.44	1.73	1.49
CCR2	0.13	2.64	0.12	0.1	0.63	0.51	0.19	0.42	0.2	1.39	0.28	1.26
TIGIT	0.16	0.3	0.32	0.14	0.33	0.33	0.3	0.18	0.5	0.62	0.81	0.67
T-bet	0.99	0.63	1.03	1.14	0.75	1.1	0.77	1.19	0.71	0.66	0.84	0.93
TIM3	0.19	0.52	0.27	0.26	2.61	1.66	0.15	1.56	0.11	0.11	0.25	1.22
CCR5	0.38	0.6	0.6	0.4	0.57	0.59	0.48	0.51	0.65	0.78	0.88	0.85

## Sheet: Fig 3E
edgeR ranked features Spleen vs Liver
Cluster	logFC	logCPM	PValue	FDR
10	-1.25799	17.983	3.14025e-16	3.7683e-15
1	3.37967	12.0793	1.03293e-10	6.19758e-10
5	0.647995	17.976	1.73646e-07	6.45346e-07
6	2.67756	12.2365	2.15115e-07	6.45346e-07
8	-0.953739	16.1438	9.87088e-07	2.36901e-06
7	2.52179	12.2819	5.54194e-06	1.10839e-05
3	1.98016	12.2105	1.01906e-05	1.74696e-05
9	1.55716	15.0719	7.65282e-05	0.000114792
12	1.94003	13.6297	9.09314e-05	0.000121242
4	0.634481	17.3037	0.000845683	0.00101482
11	0.446539	16.197	0.0927168	0.101146
2	-0.190671	16.8272	0.376522	0.376522

## Sheet: Fig 3A
IFNγ					IL-10
media	control	αLAG3	αTim3		media	control	αLAG3	αTim3
104.558	415.547	1026.84	417.536		0	7.32803	84.5401	30.3583
105.881	487.162	1849.31	1239.96		0	7.32803	40.7405	44.2595
149.82	877.492	2583.15	1033.34		7.32803	54.9741	187.369	111.368
222.19	1368.34	2066.8	2326.94		0	69.592	16.9739	119.169
376.023	1189.81	2743.59	1673.27		47.8053	10.5042	99.775	115.261
91.7134	318.784	567.872	620.411		58.5949	0	0	134.928

## Sheet: Fig 3B
LDU				Cell #				CD4 #				Th1 #				Tr1 #
control	αLAG3	αTim3		control	αLAG3	αTIM3		control	αLAG3	αTIM3		control	αLAG3	αTim3		control	αLAG3	αTIM3
3018.96	545.79	1468.89		95000000	75000000	132000000		15704825	8800810	11489020		4178787	4088232	7385194		690770	211460	804763
1612.8	272.8	2036.8		205000000	52000000	121000000		18770476	5697879	28027618		12224860	2834239	9291217		1994533	89416.4	954249
1252.56	366	1953.6		98000000	100000000	117000000		11762084	12869081	12599215		5168715	6827897	4676111		806873	348292	702837
1699.5	765	2036.04		105000000	126000000	99000000		13696160	14060630	17324873		7433185	6550820	6019737		1239711	522559	648636
1395.68	988	1721.25		69000000	115000000	110000000		13861790	13688740	10385616		3465472	6245132	6555518		881706	292755	650930
2182.4	686.16	1004.5		93000000	122000000	133000000		17811161	17356206	12776869		5800762	8271274	9499262		710225	413587	576483

## Sheet: Fig 3C
LDU				Cell #				CD4 #				Th1 #				Tr1 #
control	αLAG3	αTim3		control	αLAG3	αTIM3		control	αLAG3	αTIM3		control	αLAG3	αTim3		control	αLAG3	αTim3
117.652	22.17	211.548		650000000	520000000	550000000		74926268	87491987	99832797		24280130	21229760	18051610		2754839	1828229	2562414
259.576	26.928	79.584		550000000	540000000	530000000		72262686	88056499	84420737		21362160	23354430	20137300		2471302	1537471	2470948
130.356	51.952	99.864		760000000	540000000	590000000		77843101	91833868	122000000		29257690	26040690	19581200		3215544	2437875	3011366
94.734	36.57	62.376		530000000	470000000	480000000		69319007	72438084	102000000		24127860	16984920	16969850		3046296	1544254	2332880
64.56	60.648	110.838		540000000	480000000	450000000		66906790	75667014	94741033		17508140	19141180	15352830		2978402	1435650	2007048
195.778	104.748	110.814		590000000	720000000	580000000		83234393	101000000	102000000		24558420	20879420	23300300		2012478	1727209	2315634

## Sheet: Fig 4A
PBMC LAG3				CD4 LAG3				PBMC TIM3				CD4 TIM3
VL D0	VL DIS	EC		VL D0	VL DIS	EC		VL D0	VL DIS	EC		VL D0	VL DIS	EC
14.9636	17.1651	16.5636		15.8689	19.2975	20.9174		15.1608	17.4133	15.9177		16.6303	19.0017	20.8059
15.4016	16.459	16.4023		17.3711	19.9131	20.6201		15.6124	16.0241	16.5739		18.4125	20.3499	19.2097
14.8229	16.5999	18.446		17.5432	19.3295	21.3573		15.9932	16.2397	17.5892		17.3356	18.9128	20.7358
15.508	17.5655	18.7749		14.2451	18.7435	20.3362		15.5175	16.7077	15.6721		16.1541	18.4316	19.0972
14.9602	17.276	17.506		15.0157	19.5939	20.8081		15.0444	17.1151			16.9386	19.6437	20.5033
15.5779	16.2272			16.7284	20.2774			15.8869	16.4826			16.7514	19.8383
16.5548	17.6621			17.4033	20.1429			14.7545	15.9765			17.4784	19.8948
15.8514	18.1972			16.4165	19.984			15.6402	17.1928			18.0265	20.0181
16.3379	18.6186			16.8208	19.4617			16.0723	17.8515			17.8605	20.1086
16.2848	17.447			15.7568	18.6152			16.7472	16.2936			17.1615	18.0936
13.686	18.029							15.4953	16.6422

## Sheet: Fig 4B
IFNγ
Control	αLAG3	αTIM-3
68.404	141.957	36.017
705.164	1041.42	741.072
267.08	541.503	232.159
943.913	1881.49	861.339
18.876	32.372	16.931
668.039	1211.86	500.996
256.746	310.501	256.746
47.387	72.5	34.423
44.225	70.953	26.389

[truncated: 10 more sheets: Fig 5C, Fig 6A, Fig 6B, Fig 6C, Fig S1, Fig S3, Fig S4, Fig S5A, Fig S5B, Fig S5C]
